# Supplementary material for: Exoproteome profiling of Trypanosoma cruzi during amastigogenesis early stages
Source: PLoS One. 2019 Nov 22;14(11):e0225386. doi: 10.1371/journal.pone.0225386 (PMC6874342; doi:10.1371/journal.pone.0225386)
Supplement: S1 Table — (XLSX) [file pone.0225386.s001.xlsx]

## Sheet: Only found at pH 5
SeqName	Description	Length	GO Names	Enzyme Codes	Enzyme Names
Q4DAX0	mucin-associated surface protein	215	C:integral component of membrane
Q4CSZ2	calmodulin	149	C:contractile vacuole; F:calcium ion binding; C:cytosol; P:calcium-mediated signaling; F:enzyme regulator activity; P:regulation of catalytic activity
Q4D439	ubiquitin-conjugating enzyme-like	138	P:postreplication repair; F:ubiquitin conjugating enzyme activity; P:protein K63-linked ubiquitination
Q4DTN2	putative receptor for activated C kinase 1	318	P:positive regulation of protein phosphorylation; F:mRNA binding; F:protein kinase C binding; P:apoptotic process; F:kinase activity; P:regulation of cytokinesis; F:ribosome binding; P:rescue of stalled ribosome
Q4D207	hypothetical protein	69
Q4D6H7	putative ribosomal protein S20	117	F:structural constituent of ribosome; P:translation
Q4E093	putative 40S ribosomal protein S18	153	C:organellar small ribosomal subunit; F:mRNA binding; F:structural constituent of ribosome; C:cytosol; P:translation; F:protein-containing complex binding
Q4E0Q3	40S ribosomal protein S5	190	F:RNA binding; F:structural constituent of ribosome; P:translation; C:small ribosomal subunit
Q4CRJ0	mucin-like glycoprotein	345
Q4DKZ2	SNF-7-like protein, putative	221	P:vacuolar transport; P:vesicle-mediated transport
Q4CW73	programmed cell death protein 5	113	F:DNA binding; C:cytosol
Q4DFB0	10 kDa heat shock protein	100	C:cytoplasm; P:protein folding; C:integral component of membrane
Q4CQ04	hypothetical protein	48
Q4CUG4	RNA-binding protein, putative	273	F:translation initiation factor activity; C:eukaryotic translation initiation factor 3 complex; P:translational initiation
Q4CT35	ubiquinol-cytochrome-c reductase-like protein	71	C:mitochondrial respiratory chain complex III; P:mitochondrial electron transport, ubiquinol to cytochrome c; F:ubiquinol-cytochrome-c reductase activity; P:aerobic respiration	EC:1.10.2; EC:1.10.2.2	Acting on diphenols and related substances as donors; Quinol--cytochrome-c reductase
Q4CSQ1	hypothetical protein	84	F:transcription coactivator activity; P:regulation of transcription, DNA-templated; P:positive regulation of nucleic acid-templated transcription
Q4D2I4	putative ADP ribosylation factor 3	178	F:GTP binding; C:microtubule cytoskeleton; P:cilium assembly
Q4DIR8	small ubiquitin protein	107	P:protein sumoylation
Q4CPK3	ubiquitin-like protein	298	P:cellular process; C:integral component of membrane
Q4D4W4	putative mitochondrial ubiquitin fold modifier protein, putative (UFM1)	98	P:protein K69-linked ufmylation
Q4DCQ3	iron superoxide dismutase A	233	F:superoxide dismutase activity; P:removal of superoxide radicals; F:metal ion binding; P:oxidation-reduction process	EC:1.15.1.1	Superoxide dismutase
Q4D144	proteasome alpha 3 subunit, putative	286	F:threonine-type endopeptidase activity; C:cytoplasm; P:proteasomal ubiquitin-independent protein catabolic process; C:proteasome core complex, alpha-subunit complex; P:proteasome-mediated ubiquitin-dependent protein catabolic process	EC:3.4.25	Acting on peptide bonds (peptidases)
Q4DG52	electron-transfer-flavoprotein, alpha polypeptide, putative	321	F:electron transfer activity; P:electron transport chain; P:fatty acid beta-oxidation using acyl-CoA dehydrogenase; F:flavin adenine dinucleotide binding
Q4D1H4	proteasome alpha 5 subunit	245	F:threonine-type endopeptidase activity; C:cytosol; P:proteasomal ubiquitin-independent protein catabolic process; C:proteasome core complex, alpha-subunit complex; P:proteasome-mediated ubiquitin-dependent protein catabolic process	EC:3.4.25	Acting on peptide bonds (peptidases)
Q4DZ07	putative surface protease GP63	768	F:metalloendopeptidase activity; P:proteolysis; P:cell adhesion; C:integral component of membrane	EC:3.4.24	Acting on peptide bonds (peptidases)
Q4E370	Mucin-associated surface protein (MASP)	386	C:integral component of membrane
Q4E476	Trypomastigote, Alanine, Serine and Valine rich protein (TASV), subfamily B	266	C:integral component of membrane
Q4E4I1	putative zinc finger protein	1036	F:metal ion binding
Q4DT88	hypothetical protein	526	F:mRNA binding; C:nucleolus
Q4E425	mucin-associated surface protein (MASP)	363
Q4DS99	paraflagellar rod component, putative	490	C:motile cilium
Q4DVW7	mucin-associated surface protein (MASP)	570	C:integral component of membrane
Q4DG38	putative dynein-associated protein	98	F:motor activity; C:cytoplasmic dynein complex; C:microtubule; P:microtubule-based movement; C:outer dynein arm; F:dynein intermediate chain binding	EC:3.6.1.15	Nucleoside-triphosphate phosphatase
Q4DGD0	mucin-associated surface protein (MASP)	522
Q4DMA1	mucin-associated surface protein (MASP)	404	C:membrane; C:integral component of membrane
Q4DN93	mucin TcMUCII	361
Q4DNP5	mucin TcMUCII	182
Q4DTC0	putative mucin TcMUCII	219
Q4DAS1	hypothetical protein	594
Q4DHM4	mucin-associated surface protein (MASP)	363	C:membrane
Q4DDK8	glycosomal malate dehydrogenase	323	P:carbohydrate metabolic process; P:tricarboxylic acid cycle; F:L-malate dehydrogenase activity	EC:1.1.1.37	Malate dehydrogenase
Q4DFG6	kinesin-like protein	621	F:microtubule motor activity; F:ATP binding; P:microtubule-based movement; F:microtubule binding	EC:3.6.1.15	Nucleoside-triphosphate phosphatase
Q4DK58	hypothetical protein	371	F:RNA binding
Q4D4U4	mucin-associated surface protein (MASP)	365	C:integral component of membrane
Q4D9C0	putative Flagellum attachment zone protein 19	1050
Q4D6Z4	adenylate kinase	260	F:adenylate kinase activity; F:ATP binding; C:cytosol; P:phosphorylation; P:nucleoside monophosphate phosphorylation	EC:2.7.4.4; EC:2.7.4.3	Nucleoside-phosphate kinase; Adenylate kinase
Q4D793	hypothetical protein	345
Q4D1H9	putative cytochrome c oxidase subunit VI	157	F:cytochrome-c oxidase activity; P:electron transport chain; P:proton transmembrane transport	EC:1.9.3.1	Cytochrome-c oxidase
Q4D0Q5	flagella associated protein	483	C:motile cilium; C:ciliary basal body
Q4D6N0	T-complex protein 1, beta subunit, putative	529	F:ATP binding; C:chaperonin-containing T-complex; P:protein folding; F:unfolded protein binding; P:regulation of cell cycle
Q4CQP1	putative STOP axonemal protein	266	C:cytoskeleton; F:microtubule binding; C:integral component of membrane; C:motile cilium; P:microtubule anchoring
Q4CT84	mucin TcMUCII, putative	202
Q4CTU1	ADP-ribosylation factor GTPase activating protein 1, putative	307	F:GTPase activator activity; P:positive regulation of GTPase activity; F:metal ion binding
Q4CW88	putative kinetoplast DNA-associated protein	806
Q4CWN2	RNA-binding protein, putative	231	F:RNA binding; P:RNA processing; C:integral component of membrane
Q4CPK1	hypothetical protein	251
Q4CM59	hypothetical protein	152
Q4CNM0	hypothetical protein	501	C:intracellular; P:intracellular protein transport
Q4D8Y3	mucin-like glycoprotein	391	C:integral component of membrane
Q4DZL5	immunodominant antigen	335
Q4E5Q6	Flagellum attachment zone protein 2	1424
Q4E0E6	mucin-associated surface protein (MASP)	467
Q4E175	heat shock protein 70 (HSP70)	883	C:integral component of membrane
Q4DG71	putative Flagellar attachment zone protein 1	838	P:signal transduction; C:membrane; C:motile cilium
Q4E650	serine/threonine-protein kinase, putative	500	F:protein serine/threonine kinase activity; F:ATP binding; C:cytoplasm; P:signal transduction by protein phosphorylation; P:stress-activated protein kinase signaling cascade; P:activation of protein kinase activity	EC:2.7.11	Transferring phosphorus-containing groups
Q4CS26	glycine cleavage system H protein, putative	138	C:glycine cleavage complex; P:posttranscriptional regulation of gene expression; F:transferase activity; P:glycine decarboxylation via glycine cleavage system
Q4D7S7	hypothetical protein	805
Q4DRX8	hypothetical protein	104
Q4DVF8	putative cytoskeleton associated protein	371
Q4DPG7	putative tyrosine aminotransferase	252	F:L-tyrosine:2-oxoglutarate aminotransferase activity; P:L-phenylalanine catabolic process; P:tyrosine catabolic process; P:biosynthetic process; F:pyridoxal phosphate binding	EC:2.6.1.5	Tyrosine transaminase
Q4DYD9	stress-induced protein sti1, putative	556	P:posttranscriptional regulation of gene expression; F:Hsp90 protein binding
Q4CL38	putative RNA-binding protein 42 (RNA-binding motif protein 42)	414	F:nucleic acid binding
Q4CX28	mucin TcMUCII	214
Q4D2L5	hypothetical protein	575
Q4E375	mucin-associated surface protein (MASP)	324	C:membrane
Q4DJI1	mucin TcMUCII	176
Q4DCY8	mucin-associated surface protein (MASP)	319	C:integral component of membrane
Q4E294	mucin-associated surface protein (MASP)	377	C:membrane
Q4CPP0	co-chaperone GrpE	219	F:adenyl-nucleotide exchange factor activity; P:protein folding; F:protein homodimerization activity; P:regulation of catalytic activity; F:chaperone binding
Q4D1S8	hypothetical protein	458	C:integral component of membrane
Q4DP78	mucin-associated surface protein (MASP)	339
Q4DNQ2	charged multivesicular body protein 4	227	P:vacuolar transport
Q4CQA2	25 kDa translation elongation factor 1-beta	222	F:translation elongation factor activity; C:eukaryotic translation elongation factor 1 complex; P:translational elongation
Q4D8A2	mucin TcMUCII	235
Q4CLL9	General negative regulator of transcription subunit 5	564	P:regulation of transcription, DNA-templated; C:cytoplasmic stress granule; P:posttranscriptional regulation of gene expression; C:CCR4-NOT core complex
Q4D1B7	putative paraflagellar rod component	308	F:calcium ion binding; C:motile cilium
Q4E3A3	60S acidic ribosomal protein P0	323	C:ribosome; P:ribosome biogenesis
Q4E434	mucin-associated surface protein (MASP)	277
Q4CM56	tryparedoxin peroxidase	199	F:peroxidase activity; P:cell redox homeostasis; F:peroxiredoxin activity; P:oxidation-reduction process; P:cellular oxidant detoxification	EC:1.11.1.15; EC:1.11.1.7	Peroxiredoxin; Peroxidase
Q4CXV6	40S ribosomal protein S33	112	F:structural constituent of ribosome; C:ribosome; P:translation
Q4CUM0	paraflagellar rod component Par4, putative	580	C:motile cilium
Q4E1K7	hypothetical protein	539
Q4E573	Coiled-coil and C2 domain-containing protein	934
Q4E1M8	kinesin, putative	273
Q4DR09	mucin-associated surface protein (MASP)	311	C:integral component of membrane
Q4CSP8	p21 antigen protein	192	P:posttranscriptional regulation of gene expression; P:RNA metabolic process
Q4CWS3	mucin-associated surface protein (MASP)	404
Q4DQ96	hypothetical protein	593
Q4D6Q6	hypothetical protein	116
Q4DWC0	putative coiled-coil domain-containing protein 104	430
Q4E042	mucin-associated surface protein (MASP)	364	C:integral component of membrane
Q4E4Q4	hypothetical protein	434
Q4CP18	Degradation arginine-rich protein for mis-folding	231	C:integral component of membrane
Q4E427	mucin-associated surface protein (MASP)	491	C:integral component of membrane
Q4D6C5	hypothetical protein	1363
Q4D9F7	hypothetical protein	210
Q4DKP2	hypothetical protein	225	P:cytoplasmic translation; C:cytosol; C:polysomal ribosome
Q4DTC4	mucin TcMUCII	200
Q4E2C3	mucin TcMUCII	232
Q4E4N6	putative mucin-associated surface protein (MASP)	274
Q4CQV3	putative trans-sialidase, Group II	1012	F:exo-alpha-sialidase activity; C:plasma membrane; P:pathogenesis; C:integral component of membrane; C:anchored component of membrane	EC:3.2.1.18	Exo-alpha-sialidase
Q4DAS2	hypothetical protein	1124
Q4DD43	hypothetical protein	512
Q4DE98	mucin-associated surface protein (MASP)	489	C:integral component of membrane
Q4E4M8	putative prefoldin	124	C:cytoplasm; P:protein folding; C:prefoldin complex; F:unfolded protein binding
Q4E4H7	hypothetical protein	206	C:integral component of membrane
Q4DRP5	flagellar pocket cytoskeletal protein bilbo1	582	F:calcium ion binding; C:motile cilium
Q4D737	hypothetical protein	253	C:integral component of membrane
Q4DWL5	paraflagellar rod component	592	F:calmodulin binding; C:motile cilium
Q4D302	mucin-associated surface protein (MASP)	352	C:integral component of membrane
Q4E3P5	putative pyruvate phosphate dikinase	913	F:ATP binding; P:pyruvate metabolic process; F:kinase activity; P:phosphorylation; F:metal ion binding; F:pyruvate, phosphate dikinase activity	EC:2.7.9.1	Pyruvate, phosphate dikinase
Q4D2I7	putative trans-sialidase, Group II	853	F:exo-alpha-sialidase activity; P:pathogenesis	EC:3.2.1.18	Exo-alpha-sialidase
Q4CY35	hypothetical protein	351
Q4D113	Flagellar Member 7	2010	C:motile cilium
Q4DSZ9	mucin TcMUCII	214
Q4E4P1	epsin	527
Q4DB82	putative NUP-1 protein	781
Q4E495	mucin TcMUCII	184
Q4DYJ4	hypothetical protein	215	F:structural molecule activity; P:intracellular protein transport; P:vesicle-mediated transport; C:clathrin coat of trans-Golgi network vesicle; C:clathrin coat of coated pit
Q4CXT3	RNA-binding protein	165	F:RNA binding
Q4DNB3	mucin-associated surface protein (MASP)	395	C:membrane
Q4CLU3	mucin-associated surface protein (MASP)	249
Q4D6G3	mucin-associated surface protein (MASP)	373
Q4DCU5	hypothetical protein	1079
Q4D5J2	translation initiation factor IF-2	620	F:structural constituent of cell wall
Q4DQA0	putative trans-sialidase, Group V	813	F:exo-alpha-sialidase activity; P:pathogenesis; C:integral component of membrane	EC:3.2.1.18	Exo-alpha-sialidase
Q4DYN7	hypothetical protein	88
Q4CLW6	zinc finger protein 2	180	F:mRNA binding; C:cytoplasm; P:cell differentiation; F:protein-containing complex scaffold activity; P:hippo signaling; P:regulation of cell population proliferation; P:microtubule polymerization; F:metal ion binding
Q4DCE1	putative trans-sialidase, Group II	855	F:exo-alpha-sialidase activity; P:pathogenesis; C:integral component of membrane	EC:3.2.1.18	Exo-alpha-sialidase
Q4DMN4	hypothetical protein	975
Q4DUE0	putative mucin TcMUCII	228
Q4D6B6	hypothetical protein	670	C:integral component of membrane
Q4D8M9	putative Paraflagellar Rod Proteome Component 9	343	C:motile cilium
Q4DHQ3	flagellar radial spoke protein-like, putative	587	C:motile cilium
Q4DZT8	dihydrolipoamide acetyltransferase precursor	471	F:dihydrolipoyllysine-residue acetyltransferase activity; C:mitochondrial matrix; P:pyruvate metabolic process; C:pyruvate dehydrogenase complex	EC:2.3.1.38; EC:2.3.1.12	[Acyl-carrier-protein] S-acetyltransferase; Dihydrolipoyllysine-residue acetyltransferase
Q4E481	mucin TcMUCII	207	C:integral component of membrane
Q4DYM0	kinesin, putative	750	F:microtubule motor activity; F:ATP binding; C:microtubule; P:microtubule-based movement; F:microtubule binding	EC:3.6.1.15	Nucleoside-triphosphate phosphatase
Q4DA03	putative RNA-binding protein	185	F:RNA binding
Q4DHC9	14-3-3 protein	252	P:DNA damage checkpoint; P:endocytosis; P:regulation of mitotic nuclear division; P:posttranscriptional regulation of gene expression; C:eukaryotic translation initiation factor 4F complex; F:protein domain specific binding; F:protein phosphorylated amino acid binding; P:regulation of mitotic cytokinesis
Q4D7I4	leucine rich	815	F:protein binding; C:integral component of membrane
Q4DB00	hypothetical protein	276
Q4DIE3	mucin TcMUCII	210	C:membrane
Q4DZE7	hypothetical protein	387
Q4DY78	AChain A, NMR structure and dynamics of Q4DY78, a conserved kinetoplasid-specific protein from Trypanosoma cruzi	106
Q4D059	AChain A, Chemical Shift Assignments and structure of Q4D059, a hypothetical protein from Trypanosoma cruzi	86
Q4DLR4	mucin-associated surface protein (MASP)	294	C:membrane; C:integral component of membrane
Q4D4B9	60S acidic ribosomal protein P2, putative	115	F:structural constituent of ribosome; C:ribosome; P:translational elongation; C:membrane
Q4E2B1	mucin-associated surface protein (MASP)	367
Q4DDU7	mucin TcMUCII, putative	218
Q4DUC9	hypothetical protein	410
Q4DSB9	T. brucei spp.-specific protein	489	P:cilium assembly
Q4DVX2	mucin-associated surface protein (MASP)	282
Q4DC68	seryl-tRNA synthetase	477	F:serine-tRNA ligase activity; F:ATP binding; C:cytosol; P:seryl-tRNA aminoacylation	EC:6.1.1.11	Serine--tRNA ligase
Q4D1T5	putative regulatory subunit of protein kinase a-like protein	363	F:kinase activity; P:phosphorylation
Q4CZ92	mucin TcMUCII	221
Q4DJK8	mucin TcMUCII	206
Q4DM95	mucin TcMUCII	367
Q4E2Q2	heat shock protein	750	F:ATP binding; P:protein folding; F:ATPase activity, coupled; F:unfolded protein binding	EC:3.6.1.3; EC:3.6.1.15	Adenosinetriphosphatase; Nucleoside-triphosphate phosphatase
Q4D7U4	hypothetical protein C3747_96g28	335
Q4DK60	hypothetical protein	582
Q4CUB6	putative mucin TcMUCII	216
Q4D803	mucin TcMUCII	274
Q4DIV9	putative 60S ribosomal protein L6	193	F:structural constituent of ribosome; C:ribosome; P:translation
Q4DGQ9	mucin-associated surface protein (MASP)	374
Q4D4H6	calpain-like cysteine peptidase	609
Q4CSG7	mucin-associated surface protein (MASP)	352	C:integral component of membrane
Q4CTB4	prefoldin subunit	134	P:protein folding; C:prefoldin complex; F:unfolded protein binding
Q4DXZ8	mucin-associated surface protein (MASP)	275	C:integral component of membrane
Q4CW23	ALBA-Domain Protein	122	F:mRNA binding; C:cytoplasmic stress granule
Q4D6G7	Present in the outer mitochondrial membrane proteome 17	2493	F:chromatin binding; F:microtubule motor activity; P:microtubule-based movement; P:mitotic sister chromatid cohesion; C:cohesin complex; C:integral component of membrane; F:protein heterodimerization activity	EC:3.6.1.15	Nucleoside-triphosphate phosphatase
Q4E2I5	eukaryotic translation initiation factor 3 subunit j	228	F:translation initiation factor activity; C:eukaryotic translation initiation factor 3 complex; P:translational initiation
Q4CRR2	mucin-associated surface protein (MASP)	306
Q4E2C1	mucin-associated surface protein (MASP)	278	C:integral component of membrane
Q4D991	60S acidic ribosomal protein	109	F:structural constituent of ribosome; C:ribosome; P:translational elongation
Q4CQU4	putative oligosaccharyl transferase subunit	166	F:transferase activity
Q4CXG2	chaperone DnaJ protein	353	P:protein folding; F:unfolded protein binding
Q4DM96	mucin TcMUCII	223
Q4CM92	hypothetical protein	234
Q4CR32	hypothetical protein	596	C:centrosome; F:microtubule binding; P:posttranscriptional regulation of gene expression; C:intraciliary transport particle B; P:intraciliary transport; P:cilium-dependent cell motility
Q4CR70	heat shock factor binding protein 1	95	F:transcription corepressor activity; C:cytosol; P:cellular heat acclimation; P:negative regulation of nucleic acid-templated transcription
Q4CWP2	calmodulin, putative	157	F:calcium ion binding
Q4DCY9	mucin TcMUCII	198	C:integral component of membrane
Q4DPI2	hypothetical protein	578
Q4DWH2	dynein, putative	603	F:ATP-dependent microtubule motor activity, plus-end-directed; C:outer dynein arm; P:outer dynein arm assembly; F:dynein light chain binding; F:dynein heavy chain binding	EC:3.6.1.3; EC:3.6.1.15; EC:3.6.4.4	Adenosinetriphosphatase; Nucleoside-triphosphate phosphatase; Plus-end-directed kinesin ATPase
Q4DGC1	mucin TcMUCII	221
Q4DKW6	mucin-associated surface protein (MASP)	456
Q4CM39	surface protein TolT	235	C:integral component of membrane
Q4DWS8	host cell surface-exposed lipoprotein	329
Q4E0D8	calpain-like cysteine peptidase	837	F:calcium-dependent cysteine-type endopeptidase activity; C:intracellular; P:proteolysis	EC:3.4.22	Acting on peptide bonds (peptidases)
Q4CU52	putative D-isomer specific 2-hydroxyacid dehydrogenase-protein	253	F:NAD binding; P:oxidation-reduction process
Q4CUF2	flagellar protofilament ribbon protein, putative	384	P:negative regulation of microtubule depolymerization; C:motile cilium
Q4CVE1	putative plectin	2323
Q4DYI6	LA RNA binding protein	333	F:RNA binding; P:RNA processing; C:ribonucleoprotein complex
Q4D8D5	mucin TcMUCII	204
Q4D951	mucin-associated surface protein (MASP)	264	C:integral component of membrane
Q4DF33	mucin-associated surface protein (MASP)	382
Q4DRK9	ATP-dependent RNA helicase	798	F:mRNA binding; F:ATP binding; P:nucleobase-containing compound metabolic process; F:ATP-dependent helicase activity	EC:3.6.1.3; EC:3.6.1.15	Adenosinetriphosphatase; Nucleoside-triphosphate phosphatase
Q4DRF1	putative paraflagellar rod component	792	F:calmodulin binding; C:motile cilium
Q4D8Q1	mucin-associated surface protein (MASP)	396
Q4DKJ3	mucin-associated surface protein (MASP)	282	C:membrane
Q4DVF9	putative cytoskeleton associated protein	536
Q4DZB4	mucin-associated surface protein (MASP)	281
Q4DYU8	mucin TcMUCII	232
Q4D7Y1	RNA-binding protein	276	F:mRNA binding; C:cytoplasm; P:RNA processing; P:posttranscriptional regulation of gene expression; C:ribonucleoprotein complex
Q4DCC6	RNA-binding protein	466	C:integral component of membrane; F:metal ion binding
Q4E1H6	putative surface protease GP63	725	F:metalloendopeptidase activity; P:proteolysis; P:cell adhesion; C:integral component of membrane	EC:3.4.24	Acting on peptide bonds (peptidases)
Q4D7D9	putative DNA-J protein	525
Q4DA18	mucin-associated surface protein (MASP)	528
Q4DHA2	hypothetical protein	402
Q4D4S4	AIR9 protein	247
Q4E0E7	putative mucin TcMUCII	175
Q4D4G5	hypothetical protein	1003
Q4E1N4	U-rich RNA-binding protein UBP-2	166	F:RNA binding
Q4E4V0	poly(A)-binding protein	550	C:P-body; F:mRNA 3'-UTR binding; C:cytosol; P:RNA processing; F:poly(A) binding; F:poly(U) RNA binding; C:cytoplasmic stress granule; P:posttranscriptional regulation of gene expression; C:nuclear stress granule
Q4CN90	mucin-associated surface protein (MASP)	159
Q4CUI0	Mucin-associated surface protein (MASP)	414
Q4DR26	mucin-associated surface protein (MASP)	420	C:integral component of membrane
Q4DZ90	hypothetical protein	115
Q4DZC3	mucin-associated surface protein (MASP)	522
Q4D554	prefoldin subunit 2	148	C:cytoplasm; P:protein folding; C:prefoldin complex; F:protein folding chaperone; F:unfolded protein binding
Q4E1I6	mucin-associated surface protein (MASP)	433
Q4E2A8	mucin TcMUCII, putative	208
Q4DNB5	mucin-associated surface protein (MASP)	491
Q4DD59	mucin-associated surface protein (MASP)	476
Q4DD58	putative trans-sialidase, Group V	920	F:exo-alpha-sialidase activity; P:pathogenesis; C:integral component of membrane	EC:3.2.1.18	Exo-alpha-sialidase
Q4E1I2	mucin-associated surface protein (MASP)	415
Q4D040	mucin-associated surface protein (MASP)	353
Q4E2C8	mucin-associated surface protein (MASP)	320	C:membrane
Q4E4T1	4E-interacting protein	568
Q4DA87	hypothetical protein	828
Q4DIZ6	hypothetical protein	390	C:integral component of membrane
Q4DU51	putative mucin TcMUCII	209
Q4DDF3	chaperonin/T-complex protein 1 gamma subunit	244	F:ATP binding; C:cytoplasm; P:protein folding; F:unfolded protein binding
Q4DJI0	mucin-associated surface protein (MASP)	387	C:membrane; C:integral component of membrane
Q4DK39	40S ribosomal protein S17, putative	141	F:structural constituent of ribosome; C:ribosome; P:translation
Q4D1G3	putative trans-sialidase, Group V	819	F:exo-alpha-sialidase activity; P:pathogenesis; C:integral component of membrane	EC:3.2.1.18	Exo-alpha-sialidase
Q4D515	hypothetical protein	408	C:integral component of membrane
Q4DCS6	outer dynein arm docking complex protein	651
Q4CUY0	hypothetical protein	440
Q4E484	mucin-associated surface protein (MASP)	488	C:integral component of membrane
Q4CM66	hypothetical protein	427
Q4D263	mucin-associated surface protein (MASP)	309	C:membrane; C:integral component of membrane
Q4D8R7	putative mucin TcMUCII	221
Q4CYI1	putative EF-hand domain-containing family member C2-like	759	F:calcium ion binding
Q4D6N7	zinc finger protein family member, putative	262	F:mRNA binding; F:metal ion binding
Q4DAR8	hypothetical protein	194	F:protein binding
Q4DYF0	mucin TcMUCII	205
Q4CZN2	peptidylprolyl isomerase-like, putative	456	P:protein peptidyl-prolyl isomerization; F:peptidyl-prolyl cis-trans isomerase activity; F:FK506 binding; C:integral component of membrane; F:heat shock protein binding	EC:5.2.1.8	Peptidylprolyl isomerase
Q4CND0	Mucin-associated surface protein (MASP)	335
Q4D6T9	putative poly-zinc finger protein 2	192	F:nucleic acid binding; F:zinc ion binding
Q4CUD7	transaldolase, putative	331	F:sedoheptulose-7-phosphate:D-glyceraldehyde-3-phosphate glyceronetransferase activity; P:carbohydrate metabolic process; P:pentose-phosphate shunt, non-oxidative branch	EC:2.2.1.2	Transaldolase
Q4CYQ8	actin	376	F:ATP binding
Q4CL46	hypothetical protein	361
Q4CZ98	mucin-associated surface protein (MASP)	386
Q4D754	hypothetical protein	330
Q4DCD5	putative prefoldin subunit	138	C:cytoplasm; P:protein folding; C:prefoldin complex; F:unfolded protein binding; F:chaperone binding; P:chaperone-mediated protein complex assembly
Q4DLC3	60S acidic ribosomal protein P2 beta (H6.4)	107	F:structural constituent of ribosome; C:ribosome; P:translational elongation
Q4CXV0	putative trans-sialidase, Group II	702	F:exo-alpha-sialidase activity; P:pathogenesis; C:integral component of membrane	EC:3.2.1.18	Exo-alpha-sialidase
Q4CMI8	Trypomastigote, Alanine, Serine and Valine rich protein (TASV), subfamily A	323	C:integral component of membrane
Q4CWE9	putative histone H3	133	C:nucleosome; P:nucleosome assembly; F:nucleosomal DNA binding; F:protein heterodimerization activity
Q4D4B2	mucin-associated surface protein (MASP)	437	P:signal transduction; C:integral component of membrane
Q4E1H8	mucin TcMUCII	193
Q4D6W5	hypothetical protein	112	P:posttranscriptional regulation of gene expression
Q4DMB0	mucin-associated surface protein (MASP)	288	C:integral component of membrane
Q4D4U3	mucin-associated surface protein (MASP)	365	C:integral component of membrane
Q4DQR1	meiosis-specific nuclear structural 1	436	C:integral component of membrane
Q4DPQ3	eukaryotic translation initiation factor 1A, putative	161	F:translation initiation factor activity; P:translational initiation
Q4DAL7	hypothetical protein	159
Q4CNL0	surface protein TolT	344	C:integral component of membrane
Q4CTF0	Trypomastigote, Alanine, Serine and Valine rich protein (TASV), subfamily A	203
Q4E2B4	mucin TcMUCII	270
Q4E1C6	hypothetical protein	375	C:integral component of membrane
Q4D1J6	mucin TcMUCII	181	C:membrane; C:integral component of membrane
Q4CKG3	putative microtubule-associated protein Gb4	413
Q4DD57	putative trans-sialidase, Group V	923	F:exo-alpha-sialidase activity; P:pathogenesis; C:integral component of membrane	EC:3.2.1.18	Exo-alpha-sialidase
Q4DVZ2	mucin-like glycoprotein	333	C:integral component of membrane
Q4E2W6	putative 60S ribosomal protein L19	343	C:nucleosome; F:DNA binding; F:structural constituent of ribosome; P:nucleosome assembly; P:translation
Q4D080	putative aspartate aminotransferase	404	F:L-aspartate:2-oxoglutarate aminotransferase activity; P:cellular amino acid metabolic process; P:biosynthetic process; F:pyridoxal phosphate binding	EC:2.6.1.1	Aspartate transaminase
Q4DGB3	hypothetical protein	1101
Q4E3M4	hypothetical protein	969	F:calcium ion binding
Q4CSX5	proteasome regulatory non-ATPase subunit	342	P:ubiquitin-dependent protein catabolic process; C:proteasome regulatory particle, base subcomplex
Q4D9S0	putative mucin TcMUCII	229
Q4DZQ3	putative flagellar antigen	1001	C:motile cilium
Q4DIE1	putative ATP-dependent DEAD/H RNA helicase	406	C:P-body; F:mRNA binding; F:ATP binding; P:nucleobase-containing compound metabolic process; F:ATP-dependent helicase activity	EC:3.6.1.3; EC:3.6.1.15	Adenosinetriphosphatase; Nucleoside-triphosphate phosphatase
Q4CVC6	hypothetical protein	635
Q4E1W4	RNA-binding protein, putative	424	F:mRNA binding; P:RNA processing; P:posttranscriptional regulation of gene expression; C:ribonucleoprotein complex
Q4DY41	hypothetical protein	464	F:nucleic acid binding
Q4DD61	mucin-associated surface protein (MASP)	472
Q4DGD8	Spindle assembly abnormal 4	776
Q4CVV0	mucin TcMUCII	218
Q4DLU3	hypothetical protein	505
Q4E533	putative trans-sialidase, Group V	811	F:exo-alpha-sialidase activity; P:pathogenesis; C:integral component of membrane	EC:3.2.1.18	Exo-alpha-sialidase
Q4CPU3	hypothetical protein	120

## Sheet: Only found at pH 7
SeqName	Description	Length	GO Names	Enzyme Codes	Enzyme Names
Q4DJ07	putative prostaglandin F synthase	283	F:nucleotide binding; P:prostaglandin biosynthetic process; C:cytoplasm; F:oxidoreductase activity; P:oxidation-reduction process
Q4DRD8	glycosomal malate dehydrogenase	323	P:carbohydrate metabolic process; P:tricarboxylic acid cycle; F:L-malate dehydrogenase activity	EC:1.1.1.37	Malate dehydrogenase
Q4D5A6	putative iron superoxide dismutase	207	F:superoxide dismutase activity; P:removal of superoxide radicals; F:metal ion binding; P:oxidation-reduction process	EC:1.15.1.1	Superoxide dismutase
Q4DI66	pyruvate dehydrogenase E1 component alpha subunit	378	F:pyruvate dehydrogenase (acetyl-transferring) activity; P:acetyl-CoA biosynthetic process from pyruvate; P:oxidation-reduction process	EC:1.2.4.1	Pyruvate dehydrogenase (acetyl-transferring)
Q4D779	putative NADH-dependent fumarate reductase	789	F:succinate dehydrogenase activity; P:protein flavinylation; P:oxidation-reduction process	EC:1.3.99.1	Deleted entry
Q4CVR5	tryparedoxin peroxidase	199	F:peroxidase activity; P:cell redox homeostasis; F:peroxiredoxin activity; P:oxidation-reduction process; P:cellular oxidant detoxification	EC:1.11.1.15; EC:1.11.1.7	Peroxiredoxin; Peroxidase
Q4DWL8	dihydrolipoyl dehydrogenase, putative	477	F:dihydrolipoyl dehydrogenase activity; P:glycolytic process; F:electron transfer activity; C:integral component of membrane; P:electron transport chain; P:cell redox homeostasis; F:flavin adenine dinucleotide binding	EC:1.8.1.4	Dihydrolipoyl dehydrogenase
Q4CRX7	ascorbate-dependent peroxidase	328	P:response to oxidative stress; F:L-ascorbate peroxidase activity; F:heme binding; P:oxidation-reduction process; P:cellular oxidant detoxification	EC:1.11.1.7; EC:1.11.1.11	Peroxidase; L-ascorbate peroxidase
Q4CMZ5	transaldolase, putative	331	F:sedoheptulose-7-phosphate:D-glyceraldehyde-3-phosphate glyceronetransferase activity; P:carbohydrate metabolic process; P:pentose-phosphate shunt, non-oxidative branch	EC:2.2.1.2	Transaldolase
Q4CVJ5	citrate synthase	472	F:citrate (Si)-synthase activity; C:mitochondrial matrix; P:carbohydrate metabolic process; P:tricarboxylic acid cycle	EC:2.3.3.1	Citrate (Si)-synthase
Q4E1U3	pyruvate kinase 2	499	F:magnesium ion binding; F:pyruvate kinase activity; P:glycolytic process; F:kinase activity; F:potassium ion binding	EC:2.7.1.40	Pyruvate kinase
Q4E0Q0	putative pyruvate phosphate dikinase	913	F:ATP binding; P:pyruvate metabolic process; F:kinase activity; P:phosphorylation; F:metal ion binding; F:pyruvate, phosphate dikinase activity	EC:2.7.9.1	Pyruvate, phosphate dikinase
Q4DEK8	putative trans-sialidase, Group V	814	F:exo-alpha-sialidase activity; P:pathogenesis; C:integral component of membrane	EC:3.2.1.18	Exo-alpha-sialidase
Q4CZC3	trans-sialidase, putative	856	F:exo-alpha-sialidase activity; P:pathogenesis; C:integral component of membrane	EC:3.2.1.18	Exo-alpha-sialidase
Q4DVI7	putative trans-sialidase, Group VIII	1059	F:exo-alpha-sialidase activity; P:pathogenesis	EC:3.2.1.18	Exo-alpha-sialidase
Q4E4H9	putative trans-sialidase, Group III	983	F:exo-alpha-sialidase activity; P:pathogenesis	EC:3.2.1.18	Exo-alpha-sialidase
Q4D0T2	putative trans-sialidase, Group VIII	1054	F:exo-alpha-sialidase activity; P:pathogenesis; C:integral component of membrane	EC:3.2.1.18	Exo-alpha-sialidase
Q4D1A3	putative trans-sialidase	1058	F:exo-alpha-sialidase activity; P:pathogenesis; C:integral component of membrane	EC:3.2.1.18	Exo-alpha-sialidase
Q4DZD4	putative trans-sialidase, Group VIII	1112	F:exo-alpha-sialidase activity; P:pathogenesis; C:integral component of membrane	EC:3.2.1.18	Exo-alpha-sialidase
Q4D6R7	putative trans-sialidase, Group VIII	1147	F:exo-alpha-sialidase activity; P:pathogenesis; C:integral component of membrane	EC:3.2.1.18	Exo-alpha-sialidase
Q4DEB7	putative trans-sialidase, Group VIII	1041	F:exo-alpha-sialidase activity; P:pathogenesis; C:integral component of membrane	EC:3.2.1.18	Exo-alpha-sialidase
Q4CRT3	putative trans-sialidase, Group VIII	919	F:exo-alpha-sialidase activity; P:pathogenesis; C:integral component of membrane	EC:3.2.1.18	Exo-alpha-sialidase
Q4DFP2	putative trans-sialidase, Group III	1002	F:exo-alpha-sialidase activity; P:pathogenesis	EC:3.2.1.18	Exo-alpha-sialidase
Q4E0M8	putative trans-sialidase, Group VIII	1050	F:exo-alpha-sialidase activity; P:pathogenesis	EC:3.2.1.18	Exo-alpha-sialidase
Q4CRR3	putative trans-sialidase, Group II	769	F:exo-alpha-sialidase activity; P:pathogenesis	EC:3.2.1.18	Exo-alpha-sialidase
Q4DSD4	neutral sphingomyelinase activation associated factor-like protein	834	F:exo-alpha-sialidase activity; P:pathogenesis; C:integral component of membrane	EC:3.2.1.18	Exo-alpha-sialidase
Q4D2I1	trans-sialidase, putative	786	F:exo-alpha-sialidase activity; P:pathogenesis; C:integral component of membrane	EC:3.2.1.18	Exo-alpha-sialidase
Q4CSG0	putative trans-sialidase	920	F:exo-alpha-sialidase activity; P:pathogenesis	EC:3.2.1.18	Exo-alpha-sialidase
Q4CTA6	putative trans-sialidase, Group II	788	F:exo-alpha-sialidase activity; P:pathogenesis; C:integral component of membrane	EC:3.2.1.18	Exo-alpha-sialidase
Q4DKM6	trans-sialidase, putative	759	F:exo-alpha-sialidase activity; P:pathogenesis; C:integral component of membrane	EC:3.2.1.18	Exo-alpha-sialidase
Q4DQA2	putative trans-sialidase, Group V	807	F:exo-alpha-sialidase activity; P:pathogenesis; C:integral component of membrane	EC:3.2.1.18	Exo-alpha-sialidase
Q4D455	S-adenosylhomocysteine hydrolase	437	F:adenosylhomocysteinase activity; C:cytosol; P:one-carbon metabolic process; P:S-adenosylhomocysteine catabolic process; F:NAD binding	EC:3.3.1.1	Adenosylhomocysteinase
Q4CMQ4	serine carboxypeptidase	530	F:serine-type carboxypeptidase activity; P:proteolysis; C:integral component of membrane	EC:3.4.21; EC:3.4.16	Acting on peptide bonds (peptidases); Acting on peptide bonds (peptidases)
Q4E2R7	carboxypeptidase, putative	503	F:metallocarboxypeptidase activity; P:proteolysis; F:isomerase activity	EC:3.4.17	Acting on peptide bonds (peptidases)
Q4DW02	cysteine peptidase	467	F:cysteine-type endopeptidase activity; P:proteolysis; C:integral component of membrane	EC:3.4.22	Acting on peptide bonds (peptidases)
Q4E479	putative surface protease GP63	712	F:metalloendopeptidase activity; P:proteolysis; P:cell adhesion; C:integral component of membrane	EC:3.4.24	Acting on peptide bonds (peptidases)
Q4CVA3	thimet oligopeptidase	686	F:metalloendopeptidase activity; P:proteolysis; F:metal ion binding	EC:3.4.24	Acting on peptide bonds (peptidases)
Q4CMP1	surface protease GP63	443	F:metalloendopeptidase activity; P:proteolysis; P:cell adhesion; C:integral component of membrane	EC:3.4.24	Acting on peptide bonds (peptidases)
Q4D6Z1	putative surface protease GP63	538	F:metalloendopeptidase activity; P:proteolysis; P:cell adhesion; C:integral component of membrane	EC:3.4.24	Acting on peptide bonds (peptidases)
Q4E0N3	putative surface protease GP63	836	F:metalloendopeptidase activity; P:proteolysis; P:cell adhesion; C:membrane	EC:3.4.24	Acting on peptide bonds (peptidases)
Q4DVY9	putative surface protease GP63	818	F:metalloendopeptidase activity; P:proteolysis; P:cell adhesion; C:integral component of membrane	EC:3.4.24	Acting on peptide bonds (peptidases)
Q4DAG2	putative surface protease GP63	655	F:metalloendopeptidase activity; P:proteolysis; P:cell adhesion; C:integral component of membrane	EC:3.4.24	Acting on peptide bonds (peptidases)
Q4DWF5	putative surface protease GP63	769	F:metalloendopeptidase activity; P:proteolysis; P:cell adhesion; C:integral component of membrane	EC:3.4.24	Acting on peptide bonds (peptidases)
Q4E4G8	proteasome alpha 1 subunit	250	F:threonine-type endopeptidase activity; C:cytoplasm; P:proteasomal ubiquitin-independent protein catabolic process; C:proteasome core complex, alpha-subunit complex; P:proteasome-mediated ubiquitin-dependent protein catabolic process	EC:3.4.25	Acting on peptide bonds (peptidases)
Q4DIK4	proteasome alpha 3 subunit, putative	286	F:threonine-type endopeptidase activity; C:cytoplasm; P:proteasomal ubiquitin-independent protein catabolic process; C:proteasome core complex, alpha-subunit complex; P:proteasome-mediated ubiquitin-dependent protein catabolic process	EC:3.4.25	Acting on peptide bonds (peptidases)
Q4DW25	proteasome beta-1 subunit	284	F:threonine-type endopeptidase activity; C:cytoplasm; P:proteasomal ubiquitin-independent protein catabolic process; C:proteasome core complex, beta-subunit complex; P:proteasome-mediated ubiquitin-dependent protein catabolic process	EC:3.4.25	Acting on peptide bonds (peptidases)
Q4D711	guanine deaminase	452	P:guanine catabolic process; F:zinc ion binding; F:guanine deaminase activity	EC:3.5.4.3	Guanine deaminase
Q4D086	proteasome activator protein PA26	227	C:proteasome activator complex; C:integral component of membrane; P:regulation of proteasomal protein catabolic process
Q4CYC0	kynureninase, putative	465	C:cytoplasm; P:tryptophan catabolic process; P:quinolinate biosynthetic process; F:pyridoxal phosphate binding; F:kynureninase activity; P:'de novo' NAD biosynthetic process from tryptophan; P:anthranilate metabolic process; P:L-kynurenine catabolic process	EC:3.7.1.3	Kynureninase
Q4CWX1	adenylosuccinate synthetase	616	F:magnesium ion binding; F:adenylosuccinate synthase activity; F:GTP binding; C:cytoplasm; P:'de novo' AMP biosynthetic process	EC:6.3.4.4	Adenylosuccinate synthase
Q4D2R9	40S ribosomal protein S3a, putative	261	F:mRNA binding; F:structural constituent of ribosome; P:translation; C:integral component of membrane
Q4D6V9	putative histone H2A	135	C:nucleosome; F:DNA binding; F:protein heterodimerization activity
Q4DSS5	small ubiquitin protein	107	P:protein sumoylation
Q4DTM8	heat shock protein 70 (HSP70)	677	F:ATP binding
Q4E483	putative mucin TcMUCII	207
Q4DVY5	hypothetical protein	327	C:integral component of membrane
Q4D494	mucin-associated surface protein (MASP)	381
Q4DM99	mucin-associated surface protein (MASP)	422	C:integral component of membrane
Q4DJ91	putative cytoskeleton associated protein	371
Q4D3H5	hypothetical protein	157	C:integral component of membrane
Q4CWF4	heat shock 70 kDa protein	223	F:ATP binding
Q4DBI4	mucin-associated surface protein (MASP)	567	C:integral component of membrane
Q4CMR1	hypothetical protein	1161
Q4E379	mucin-associated surface protein (MASP)	490	C:integral component of membrane
Q4DTW8	mucin-associated surface protein (MASP)	478
Q4D4A9	Mucin-associated surface protein (MASP)	363	C:membrane; C:integral component of membrane
Q4CUB2	mucin-like glycoprotein	345
Q4CL00	calpain-like cysteine peptidase	349	F:calcium-dependent cysteine-type endopeptidase activity; C:intracellular; P:proteolysis	EC:3.4.22	Acting on peptide bonds (peptidases)
Q4CTA1	mucin-associated surface protein (MASP)	371	C:membrane; C:integral component of membrane
Q4CQC6	Trypomastigote, Alanine, Serine and Valine rich protein (TASV), subfamily B	267	C:integral component of membrane
Q4D4U0	mucin-associated surface protein (MASP)	365	C:integral component of membrane
Q4DZC1	mucin-associated surface protein (MASP)	467	C:integral component of membrane
Q4CNL1	surface protein TolT	284
Q4D480	cytochrome c	114	C:mitochondrial intermembrane space; P:mitochondrial electron transport, ubiquinol to cytochrome c; P:mitochondrial electron transport, cytochrome c to oxygen; F:electron transfer activity; F:heme binding; F:metal ion binding; C:respirasome
Q4D7Z3	mucin-associated surface protein (MASP)	346
Q4DJ40	adenosine 5'-monophosphoramidase, putative	141	F:catalytic activity; P:nucleotide metabolic process
Q4DFA8	10 kDa heat shock protein	100	C:cytoplasm; P:protein folding; C:integral component of membrane
Q4CR59	mucin-associated surface protein (MASP)	474
Q4CLS4	putative poly-zinc finger protein 2	192	F:nucleic acid binding; F:zinc ion binding
Q4DCD8	mucin-associated surface protein (MASP)	287
Q4DIB9	GTP-binding nuclear protein rtb2, putative	217	F:GTPase activity; F:GTP binding; C:cytoplasm; P:protein import into nucleus	EC:3.6.1.15	Nucleoside-triphosphate phosphatase
Q4E544	mitochondrial RNA-binding protein 2	225	F:DNA binding; F:mRNA binding; P:regulation of transcription, DNA-templated; P:RNA modification; C:mitochondrial mRNA editing complex
Q4E246	AIR9 protein	914	C:cytoskeleton
Q4DWV8	glutamate dehydrogenase	416	P:cellular amino acid metabolic process; F:oxidoreductase activity, acting on the CH-NH2 group of donors, NAD or NADP as acceptor; P:oxidation-reduction process
Q4D5D6	Degradation arginine-rich protein for mis-folding	231	C:integral component of membrane
Q4DSC0	hypothetical protein	154
Q4D7A6	actin	341	F:ATP binding
Q4E1F6	mucin-associated surface protein (MASP)	515
Q4CVU6	calpain-like cysteine peptidase	609
Q4DUX0	hypothetical protein	200	C:integral component of membrane; P:cell redox homeostasis
Q4DTX7	ATP synthase beta chain, mitochondrial precursor	518	C:mitochondrial proton-transporting ATP synthase complex, catalytic core F(1); F:ATP binding; F:GTP binding; P:ATP synthesis coupled proton transport; F:proton-transporting ATP synthase activity, rotational mechanism; P:ATP hydrolysis coupled cation transmembrane transport	EC:3.6.1.3; EC:3.6.1.15	Adenosinetriphosphatase; Nucleoside-triphosphate phosphatase

## Sheet: Shared
SeqName	Description	Length	GO Names	Enzyme Codes	Enzyme Names
Q4D4A0	malate dehydrogenase	301	C:mitochondrial inner membrane; P:carbohydrate metabolic process; P:tricarboxylic acid cycle; P:malate metabolic process; F:L-malate dehydrogenase activity	EC:1.1.1.37	Malate dehydrogenase
Q4DV36	malic enzyme	565	F:malate dehydrogenase (decarboxylating) (NAD+) activity; F:malate dehydrogenase (decarboxylating) (NADP+) activity; C:cytosol; P:pyruvate metabolic process; P:malate metabolic process; F:metal ion binding; F:NAD binding; P:oxidation-reduction process	EC:1.1.1.38; EC:1.1.1.39; EC:1.1.1.40	Malate dehydrogenase (oxaloacetate-decarboxylating); Malate dehydrogenase (decarboxylating); Malate dehydrogenase (oxaloacetate-decarboxylating) (NADP(+))
Q4E4L7	isocitrate dehydrogenase	413	F:magnesium ion binding; F:isocitrate dehydrogenase (NADP+) activity; P:tricarboxylic acid cycle; P:isocitrate metabolic process; P:NADP metabolic process; F:protein homodimerization activity; F:NAD binding	EC:1.1.1.42	Isocitrate dehydrogenase (NADP(+))
Q4DEJ6	glutathione peroxidase-like protein	164	F:glutathione peroxidase activity; P:response to oxidative stress; P:oxidation-reduction process; P:cellular oxidant detoxification	EC:1.11.1.9; EC:1.11.1.7	Glutathione peroxidase; Peroxidase
Q4DCN9	glyceraldehyde 3-phosphate dehydrogenase	359	F:glyceraldehyde-3-phosphate dehydrogenase (NAD+) (phosphorylating) activity; C:cytosol; P:glucose metabolic process; P:glycolytic process; F:protein-containing complex binding; F:NADP binding; F:NAD binding; P:oxidation-reduction process	EC:1.2.1.59; EC:1.2.1.12	Glyceraldehyde-3-phosphate dehydrogenase (NAD(P)(+)) (phosphorylating); Glyceraldehyde-3-phosphate dehydrogenase (phosphorylating)
Q4DB91	pyruvate dehydrogenase E1 beta subunit, putative	347	F:pyruvate dehydrogenase (acetyl-transferring) activity; C:mitochondrial inner membrane; C:mitochondrial matrix; P:acetyl-CoA biosynthetic process from pyruvate; P:glycolytic process; P:oxidation-reduction process	EC:1.2.4.1	Pyruvate dehydrogenase (acetyl-transferring)
Q4CX87	tryparedoxin peroxidase	226	C:cytosol; P:response to oxidative stress; F:thioredoxin peroxidase activity; F:trypanothione-disulfide reductase activity; C:integral component of membrane; P:hydrogen peroxide catabolic process; P:cell redox homeostasis; P:oxidation-reduction process; P:cellular oxidant detoxification	EC:1.8.1.12; EC:1.11.1; EC:1.11.1.15; EC:1.11.1.7	Trypanothione-disulfide reductase; Acting on a peroxide as acceptor; Peroxiredoxin; Peroxidase
Q4CSX7	peptide methionine sulfoxide reductase	177	P:cellular protein modification process; F:peptide-methionine (S)-S-oxide reductase activity; P:oxidation-reduction process	EC:1.8.4.11	Peptide-methionine (S)-S-oxide reductase
Q4D7M6	3-ketoacyl-CoA thiolase	437	F:acetyl-CoA C-acyltransferase activity	EC:2.3.1.16	Acetyl-CoA C-acyltransferase
Q4CT37	2-amino-3-ketobutyrate coenzyme A ligase	404	P:threonine catabolic process; F:glycine C-acetyltransferase activity; P:biosynthetic process; F:ligase activity; F:pyridoxal phosphate binding	EC:2.3.1.29	Glycine C-acetyltransferase
Q4D3P5	putative hexokinase	471	P:cellular glucose homeostasis; F:hexokinase activity; F:ATP binding; F:glucose binding; P:glycolytic process; P:carbohydrate phosphorylation	EC:2.7.1.1	Hexokinase
Q4D193	phosphoglycerate kinase	419	F:phosphoglycerate kinase activity; F:ATP binding; C:cytoplasm; P:glycolytic process	EC:2.7.2.3	Phosphoglycerate kinase
Q4CWA5	arginine kinase	357	F:arginine kinase activity; F:ATP binding; P:phosphorylation	EC:2.7.3.3	Arginine kinase
Q4E256	nucleoside diphosphate kinase	153	F:nucleoside diphosphate kinase activity; F:ATP binding; P:nucleoside diphosphate phosphorylation; P:GTP biosynthetic process; P:UTP biosynthetic process; P:CTP biosynthetic process; P:posttranscriptional regulation of gene expression	EC:2.7.4.6	Nucleoside-diphosphate kinase
Q4CKC3	putative trans-sialidase, Group II	274	F:exo-alpha-sialidase activity; P:pathogenesis; C:integral component of membrane	EC:3.2.1.18	Exo-alpha-sialidase
Q4E2C0	putative trans-sialidase, Group V	912	F:exo-alpha-sialidase activity; P:pathogenesis; C:integral component of membrane	EC:3.2.1.18	Exo-alpha-sialidase
Q4DCY7	putative trans-sialidase, Group V	802	F:exo-alpha-sialidase activity; P:pathogenesis	EC:3.2.1.18	Exo-alpha-sialidase
Q4DTD3	putative trans-sialidase, Group VIII	986	F:exo-alpha-sialidase activity; P:pathogenesis	EC:3.2.1.18	Exo-alpha-sialidase
Q4CTU4	putative trans-sialidase, Group VIII	1044	F:exo-alpha-sialidase activity; P:pathogenesis	EC:3.2.1.18	Exo-alpha-sialidase
Q4CXS5	putative trans-sialidase, Group II	753	F:exo-alpha-sialidase activity; P:pathogenesis; C:integral component of membrane	EC:3.2.1.18	Exo-alpha-sialidase
Q4CUS9	putative trans-sialidase, Group II	757	F:exo-alpha-sialidase activity; P:pathogenesis; C:integral component of membrane	EC:3.2.1.18	Exo-alpha-sialidase
Q4CX14	trans-sialidase, putative	779	F:exo-alpha-sialidase activity; P:pathogenesis	EC:3.2.1.18	Exo-alpha-sialidase
Q4DV25	putative trans-sialidase, Group VI	933	F:exo-alpha-sialidase activity; P:pathogenesis; C:integral component of membrane	EC:3.2.1.18	Exo-alpha-sialidase
Q4D2F9	putative trans-sialidase, Group V	770	F:exo-alpha-sialidase activity; P:pathogenesis; C:integral component of membrane	EC:3.2.1.18	Exo-alpha-sialidase
Q4DWV4	putative trans-sialidase, Group VII	867	F:exo-alpha-sialidase activity; P:pathogenesis; C:integral component of membrane	EC:3.2.1.18	Exo-alpha-sialidase
Q4DDR4	putative trans-sialidase, Group V	925	F:exo-alpha-sialidase activity; P:pathogenesis; C:integral component of membrane	EC:3.2.1.18	Exo-alpha-sialidase
Q4DVJ1	putative trans-sialidase, Group I	1044	F:exo-alpha-sialidase activity; P:pathogenesis; C:integral component of membrane	EC:3.2.1.18	Exo-alpha-sialidase
Q4CPW8	putative trans-sialidase, Group II	787	F:exo-alpha-sialidase activity; P:pathogenesis; C:integral component of membrane	EC:3.2.1.18	Exo-alpha-sialidase
Q4DFT5	trans-sialidase, putative	1496	F:exo-alpha-sialidase activity; P:pathogenesis	EC:3.2.1.18	Exo-alpha-sialidase
Q4E1H2	putative trans-sialidase, Group V	382	F:exo-alpha-sialidase activity; P:pathogenesis; C:membrane	EC:3.2.1.18	Exo-alpha-sialidase
Q4CSI1	putative trans-sialidase, Group I	828	F:exo-alpha-sialidase activity; P:pathogenesis; C:integral component of membrane	EC:3.2.1.18	Exo-alpha-sialidase
Q4CQC9	trans-sialidase, putative	613	F:exo-alpha-sialidase activity; P:pathogenesis; C:integral component of membrane	EC:3.2.1.18	Exo-alpha-sialidase
Q4DCG7	putative trans-sialidase, Group II	812	F:exo-alpha-sialidase activity; P:pathogenesis; C:integral component of membrane	EC:3.2.1.18	Exo-alpha-sialidase
Q4D9H3	putative trans-sialidase, Group I	785	F:exo-alpha-sialidase activity; P:pathogenesis; C:integral component of membrane	EC:3.2.1.18	Exo-alpha-sialidase
Q4CR17	putative trans-sialidase	689	F:exo-alpha-sialidase activity; P:pathogenesis	EC:3.2.1.18	Exo-alpha-sialidase
Q4E377	putative trans-sialidase, Group VI	965	F:exo-alpha-sialidase activity; P:pathogenesis	EC:3.2.1.18	Exo-alpha-sialidase
Q4E3W2	putative trans-sialidase, Group V	786	F:exo-alpha-sialidase activity; P:pathogenesis; C:integral component of membrane	EC:3.2.1.18	Exo-alpha-sialidase
Q4CXW0	putative trans-sialidase, Group V	777	F:exo-alpha-sialidase activity; P:pathogenesis; C:integral component of membrane	EC:3.2.1.18	Exo-alpha-sialidase
Q4CZ79	trans-sialidase, putative	940	F:exo-alpha-sialidase activity; P:pathogenesis; C:integral component of membrane	EC:3.2.1.18	Exo-alpha-sialidase
Q4DVY6	putative surface protease GP63	708	F:metalloendopeptidase activity; P:proteolysis; P:cell adhesion; C:integral component of membrane	EC:3.4.24	Acting on peptide bonds (peptidases)
Q4DVY4	putative surface protease GP63	733	F:metalloendopeptidase activity; P:proteolysis; P:cell adhesion; C:integral component of membrane	EC:3.4.24	Acting on peptide bonds (peptidases)
Q4DWB5	putative Transitional endoplasmic reticulum ATPase	778	F:ATP binding; C:cytoplasm; C:membrane; F:ATPase activity; F:identical protein binding	EC:3.6.1.3; EC:3.6.1.15	Adenosinetriphosphatase; Nucleoside-triphosphate phosphatase
Q4CNF9	(H+)-ATPase G subunit	111	C:integral component of membrane; C:vacuolar proton-transporting V-type ATPase complex; F:ATPase activity, coupled to transmembrane movement of substances; P:proton transmembrane transport	EC:3.6.1.3; EC:3.6.1.15	Adenosinetriphosphatase; Nucleoside-triphosphate phosphatase
Q4D8V7	Phosphoenolpyruvate carboxykinase [ATP], glycosomal	525	F:phosphoenolpyruvate carboxykinase (ATP) activity; F:ATP binding; P:gluconeogenesis; F:kinase activity; P:phosphorylation	EC:4.1.1.49; EC:4.1.1.32	Phosphoenolpyruvate carboxykinase (ATP); Phosphoenolpyruvate carboxykinase (GTP)
Q4D4R9	fructose-bisphosphate aldolase, glycosomal	372	F:fructose-bisphosphate aldolase activity; P:glycolytic process	EC:4.1.2.13	Fructose-bisphosphate aldolase
Q4DZ98	enolase	429	C:phosphopyruvate hydratase complex; F:magnesium ion binding; F:phosphopyruvate hydratase activity; P:glycolytic process	EC:4.2.1.11	Phosphopyruvate hydratase
Q4E5G5	putative aconitase	898	F:aconitate hydratase activity; F:4 iron, 4 sulfur cluster binding	EC:4.2.1.3	Aconitate hydratase
Q4E4L9	cyclophilin A	177	P:protein peptidyl-prolyl isomerization; F:peptidyl-prolyl cis-trans isomerase activity; C:cytosol; P:protein folding; F:unfolded protein binding	EC:5.2.1.8	Peptidylprolyl isomerase
Q4DNC9	putative cyclophilin	194	P:protein peptidyl-prolyl isomerization; F:peptidyl-prolyl cis-trans isomerase activity; P:protein folding	EC:5.2.1.8	Peptidylprolyl isomerase
Q4D932	macrophage infectivity potentiator, precursor	196	P:protein peptidyl-prolyl isomerization; F:peptidyl-prolyl cis-trans isomerase activity; C:extracellular space; P:pathogenesis	EC:5.2.1.8	Peptidylprolyl isomerase
Q4E3F7	protein disulfide isomerase	481	F:protein disulfide isomerase activity; P:cell redox homeostasis	EC:5.3.4.1	Protein disulfide-isomerase
Q4DPR0	threonyl-tRNA synthetase, putative	817	F:threonine-tRNA ligase activity; F:ATP binding; C:cytoplasm; P:threonyl-tRNA aminoacylation; C:integral component of membrane	EC:6.1.1.3	Threonine--tRNA ligase
Q4E2I6	succinyl-CoA synthetase alpha subunit	303	F:nucleoside diphosphate kinase activity; F:succinate-CoA ligase (ADP-forming) activity; F:succinate-CoA ligase (GDP-forming) activity; C:cytosol; P:tricarboxylic acid cycle; P:succinyl-CoA metabolic process; P:succinate metabolic process; P:nucleoside diphosphate phosphorylation; P:nucleoside triphosphate biosynthetic process; F:GDP binding; C:succinate-CoA ligase complex (GDP-forming); F:cofact…	EC:2.7.4.6; EC:6.2.1.5; EC:6.2.1.4	Nucleoside-diphosphate kinase; Succinate--CoA ligase (ADP-forming); Succinate--CoA ligase (GDP-forming)
Q4DW49	succinyl-CoA ligase [GDP-forming] beta-chain, putative	418	F:magnesium ion binding; F:succinate-CoA ligase (ADP-forming) activity; F:ATP binding; P:tricarboxylic acid cycle	EC:6.2.1.5	Succinate--CoA ligase (ADP-forming)
Q4CRM4	asparagine synthetase A	348	F:aspartate-ammonia ligase activity; C:cytoplasm; P:asparagine biosynthetic process	EC:6.3.1.1	Aspartate--ammonia ligase
Q4D8A3	mucin-associated surface protein (MASP)	390
Q4DQ49	centrin, putative	149	F:calcium ion binding; C:centrosome; F:microtubule binding; P:calcium-mediated signaling; F:G-protein beta/gamma-subunit complex binding; F:heterotrimeric G-protein binding; C:ciliary basal body; P:regulation of nuclear division; P:regulation of mitotic cytokinesis
Q4DEL1	putative histone H4	100	C:nucleosome; F:DNA binding; P:nucleosome assembly; F:protein heterodimerization activity
Q4DJB6	14-3-3 protein	262	F:DNA binding; F:monooxygenase activity; C:axoneme; P:endocytosis; P:Ras protein signal transduction; P:posttranscriptional regulation of gene expression; C:eukaryotic translation initiation factor 4F complex; F:protein domain specific binding; P:negative regulation of mitotic nuclear division; P:oxidation-reduction process
Q4E4N4	eukaryotic initiation factor 5a	167	F:translation initiation factor activity; F:translation elongation factor activity; C:cytoplasm; C:polysome; P:translational initiation; P:translational frameshifting; P:regulation of cell shape; P:positive regulation of cytokinesis; F:ribosome binding; P:positive regulation of translational elongation; P:positive regulation of translational termination; P:regulation of cell projection assembly; …
Q4D8A5	mucin-associated surface protein (MASP)	426
Q4CW22	ALBA-Domain Protein	117	F:nucleic acid binding; C:nucleolus; C:cytoplasmic stress granule; P:cellular response to heat
Q4D620	putative heat shock protein 70 (hsp70)	651	F:ATP binding; C:integral component of membrane
Q4CWK5	putative heat shock protein 70 (hsp70)	249	F:ATP binding
Q4DI67	heat shock protein, putative	832	F:ATP binding; C:cytosol; P:response to heat
Q4CVR9	putative heat shock 70 kDa protein, mitochondrial precursor	655	F:ATP binding; P:protein folding; F:unfolded protein binding
Q4DFA6	disulfide isomerase	376	F:isomerase activity; P:cell redox homeostasis
Q4CYX4	UV excision repair RAD23-like protein	361	F:damaged DNA binding; P:nucleotide-excision repair; P:proteasome-mediated ubiquitin-dependent protein catabolic process
Q4DTM9	heat shock protein 70 (HSP70)	654	F:ATP binding
Q4CVE9	cofilin/actin depolymerizing factor, putative	138	F:actin binding; C:cytoplasm; P:centriole replication; C:actin cytoskeleton; P:actin filament depolymerization; P:intracellular transport; P:cell division
Q4E572	putative antigenic protein	2517	F:microtubule motor activity; P:microtubule-based movement	EC:3.6.1.15	Nucleoside-triphosphate phosphatase
Q4E386	mucin-associated surface protein (MASP)	344
Q4E4S1	putative calmodulin	155	F:calcium ion binding
Q4DGM5	mucin-associated surface protein (MASP)	363	C:integral component of membrane
Q4CRF7	putative elongation factor 1-alpha	442	F:translation elongation factor activity; F:GTPase activity; F:GTP binding; C:cytoplasm; P:translational elongation	EC:3.6.1.15	Nucleoside-triphosphate phosphatase
Q4DHU0	putative lectin	562	C:membrane; F:carbohydrate binding
Q4DCA9	putative mitochondrial RNA binding protein	142	F:DNA binding; F:RNA binding; P:regulation of transcription, DNA-templated; P:RNA modification; P:posttranscriptional regulation of gene expression
Q4D5Z5	small glutamine-rich tetratricopeptide repeat protein	414
Q4D6E3	mucin-associated surface protein (MASP)	408	C:membrane
Q4D7K6	mucin-associated surface protein (MASP)	395	C:membrane
Q4CTX0	flagellar calcium-binding 24 kDa protein	211	F:calcium ion binding; C:motile cilium
Q4CQS4	mucin-associated surface protein (MASP)	461
Q4D0C1	mucin-like glycoprotein	376	C:integral component of membrane
Q4DU08	mucin-associated surface protein (MASP)	357
Q4DYF3	mucin-associated surface protein (MASP)	559
Q4CS87	calpain cysteine peptidase	1275	F:calcium-dependent cysteine-type endopeptidase activity; C:intracellular; P:proteolysis	EC:3.4.22	Acting on peptide bonds (peptidases)
Q4D714	high mobility group protein, putative	270	F:rDNA binding; F:crossed form four-way junction DNA binding; C:nucleolus; P:chromatin remodeling; P:regulation of transcription by RNA polymerase II; F:transcription factor binding; F:DNA binding, bending; P:posttranscriptional regulation of gene expression; C:nuclear rDNA heterochromatin
Q4CQS6	heat shock protein 85	704	F:ATP binding; C:cytoplasm; P:protein folding; F:unfolded protein binding
Q4CW52	putative translationally controlled tumor protein (TCTP)	170	F:calcium ion binding; C:cytosol; P:mitochondrion organization
Q4DD49	nascent polypeptide associated complex subunit, putative	181	C:nascent polypeptide-associated complex; P:posttranscriptional regulation of gene expression; C:integral component of membrane
Q4DY02	mucin-associated surface protein (MASP)	428
Q4E1Z3	mucin-associated surface protein (MASP)	431
Q4DDU8	mucin-associated surface protein (MASP)	440
Q4DTV8	putative amidinotransferase	377	F:transferase activity
Q4CNL2	surface protein TolT	204	C:integral component of membrane
Q4CS13	mucin-associated surface protein (MASP)	413	C:integral component of membrane
Q4DDV3	hypothetical protein	172
Q4D2A8	putative PAB1-binding protein	551
Q4E3M6	hypothetical protein	473	F:mRNA binding; P:posttranscriptional regulation of gene expression
Q4E491	mucin-associated surface protein (MASP)	461	C:membrane
Q4E122	2,3-bisphosphoglycerate-independent phosphoglycerate mutase	554	F:phosphoglycerate mutase activity; C:cytoplasm; P:glucose catabolic process; F:manganese ion binding	EC:5.4.2.1	Intramolecular transferases
Q4D8A1	mucin-associated surface protein (MASP)	381
Q4DP71	hypothetical protein	503
Q4D4E6	dynein intermediate chain, putative	667
Q4CKG0	trans-sialidase, putative	410	F:exo-alpha-sialidase activity; P:pathogenesis; C:integral component of membrane	EC:3.2.1.18	Exo-alpha-sialidase
Q4DTB1	mucin-associated surface protein (MASP)	435	C:membrane
Q4DYV7	mucin-associated surface protein (MASP)	466
Q4D953	mucin-associated surface protein (MASP)	482
Q4D3F7	putative flagellum targeting protein kharon1	405
Q4CT87	tubulin binding cofactor A-like protein	126	C:cytoplasm; C:microtubule; P:tubulin complex assembly; P:post-chaperonin tubulin folding pathway; F:beta-tubulin binding
Q4CXW1	mucin-associated surface protein (MASP)	252
Q4E0T1	p22 protein precursor	225	C:mitochondrial matrix
Q4E2Q5	putative OSM3-like kinesin	410
Q4DPV6	hypothetical protein	226	F:DNA binding; F:RNA binding; C:cytoplasm; C:integral component of membrane
Q4E2V9	putative nuclear segregation protein	502
Q4DDV1	mucin-associated surface protein (MASP)	411
Q4CMT2	putative microtubule-associated protein	738
Q4DQL2	hypothetical protein	100
Q4DX68	hypothetical protein	453	C:cytoskeleton
Q4DQS9	Flagellar attachment zone protein 10	1238	F:mRNA binding; C:motile cilium; C:protein-containing complex; F:protein-containing complex binding
Q4D841	mucin-associated surface protein (MASP)	316	C:membrane; C:integral component of membrane
Q4CMT5	hypothetical protein	423
Q4E1J2	mucin-associated surface protein (MASP)	294
Q4CQR8	mucin-associated surface protein (MASP)	471
Q4D7Y4	kinetoplastid membrane protein 11	92	C:cytoplasm; C:microtubule; P:defense response; P:cytoskeleton organization; P:positive regulation of cell population proliferation; P:entry into host cell; P:cilium-dependent cell motility
Q4CXW2	putative elongation factor 1-gamma (EF-1-gamma)	411	F:translation elongation factor activity; P:translational elongation
Q4E151	putative chaperonin alpha subunit	537	F:ATP binding; C:chaperonin-containing T-complex; P:protein folding; F:unfolded protein binding; P:regulation of cell cycle
Q4DYU9	mucin-associated surface protein (MASP)	465	C:integral component of membrane
Q4E1H5	mucin-associated surface protein (MASP)	347
Q4D8L1	mucin-associated surface protein (MASP)	366
Q4D634	Paraflagellar rod protein 2	589	F:calmodulin binding; C:motile cilium
Q4DT61	putative RNA-binding protein	413	F:RNA binding; F:zinc ion binding
Q4CVB2	hypothetical protein	404
Q4CYL3	hypothetical protein	821
Q4CPS2	mucin-associated surface protein (MASP)	469	C:membrane; C:integral component of membrane
Q4CTG2	mucin-associated surface protein (MASP)	302	C:integral component of membrane
Q4DYH1	hypothetical protein	497
Q4CTD7	histone H2B	112	C:nucleosome; F:DNA binding; C:integral component of membrane; F:protein heterodimerization activity
Q4DM97	mucin-associated surface protein (MASP)	400
Q4DYF4	mucin TcMUCII	311
Q4DD14	putative multiprotein-bridging factor 1	166	P:posttranscriptional regulation of gene expression; F:sequence-specific DNA binding
Q4D1B8	tryparedoxin	144	P:cell redox homeostasis
Q4D6T8	universal minicircle sequence binding protein (UMSBP)	193	P:mitotic cell cycle; F:mRNA binding; F:zinc ion binding; P:mitochondrial DNA inheritance
Q4D609	cytoskeleton-associated protein CAP5.5	806	F:calcium-dependent cysteine-type endopeptidase activity; C:intracellular; P:proteolysis	EC:3.4.22	Acting on peptide bonds (peptidases)
Q4CNN7	mucin-associated surface protein (MASP)	426
Q4DMP7	hypothetical protein	299	P:posttranscriptional regulation of gene expression
Q4CQC5	mucin-associated surface protein (MASP)	332
Q4DDX3	putative calreticulin	401	F:calcium ion binding; P:protein folding; F:unfolded protein binding
Q4DGZ9	Flagellar Member 3	1093	C:motile cilium
Q4DQP2	beta tubulin	442	F:GTPase activity; F:structural constituent of cytoskeleton; F:GTP binding; C:cytoplasm; C:microtubule; P:cytoskeleton organization; P:microtubule-based process	EC:3.6.1.15	Nucleoside-triphosphate phosphatase
Q4DUG1	Flagellar Member 3	3828	C:motile cilium; P:motile cilium assembly
Q4DWS5	Hsc70-interacting protein	378
Q4E281	mucin-associated surface protein (MASP)	360
Q4DYP5	chaperonin HSP60, mitochondrial precursor	559	F:ATP binding; C:mitochondrial matrix; P:protein refolding
Q4DXZ2	mucin-associated surface protein (MASP)	406
Q4DZS8	mucin-associated surface protein (MASP)	434	C:membrane; C:integral component of membrane
Q4CWA9	mucin-associated surface protein (MASP)	427
Q4DWE9	Mucin-associated surface protein (MASP)	427
Q4CS95	EF-hand domain pair, putative	103	F:calcium ion binding
Q4DIP8	flagellar associated protein	152	P:microtubule bundle formation; C:microtubule; F:tubulin binding; C:motile cilium; P:positive regulation of protein polymerization; P:microtubule polymerization
Q4D3T1	elongation factor 2	846	F:mRNA binding; F:translation elongation factor activity; F:GTPase activity; F:GTP binding; P:translational elongation	EC:3.6.1.15	Nucleoside-triphosphate phosphatase
Q4E1I3	mucin-associated surface protein (MASP)	410	C:integral component of membrane
Q4DFL2	I/6 autoantigen	215	F:calcium ion binding; C:microtubule cytoskeleton
Q4DYV1	mucin-associated surface protein (MASP)	527	P:signal transduction; C:integral component of membrane
Q4CP97	putative mitochondrial paraflagellar rod component, putative (PFC16)	126	C:eukaryotic translation initiation factor 4F complex; C:motile cilium
Q4E287	mucin-associated surface protein (MASP)	367	C:integral component of membrane
Q4CLA1	alpha tubulin	451	P:microtubule cytoskeleton organization; P:mitotic cell cycle; F:GTPase activity; F:structural constituent of cytoskeleton; F:GTP binding; C:cytoplasm; C:microtubule	EC:3.6.1.15	Nucleoside-triphosphate phosphatase
Q4DU03	mucin-associated surface protein (MASP)	473	C:integral component of membrane
Q4D770	putative cytoskeleton associated protein	1166
Q4CM38	surface protein TolT	310	C:integral component of membrane
Q4DZB7	mucin-associated surface protein (MASP)	498	P:signal transduction; C:integral component of membrane
Q4E493	mucin-associated surface protein (MASP)	350
Q4CS72	protein kinase C substrate protein, heavy chain, putative	480	P:N-glycan processing; F:kinase activity; P:phosphorylation
Q4E289	mucin-associated surface protein (MASP)	339
Q4D8A7	mucin-associated surface protein (MASP)	229
Q4CQV5	trichohyalin, putative	688	P:modulation of development of symbiont involved in interaction with host; P:quorum sensing involved in interaction with host
Q4DIF6	Paraflagellar rod protein 2	600	F:calmodulin binding; C:motile cilium
Q4D066	calpain-like cysteine peptidase, putative	114
Q4D782	mucin-associated surface protein (MASP)	436
Q4CVN8	mucin-associated surface protein (MASP)	644	C:integral component of membrane
